# Supplementary material for: Confirmation of Tylototritonziegleri Nishikawa, Matsui & Nguyen, 2013 in China, with discussion on the relationship between T.verrucosus Anderson, 1871 and T.panwaensis Grismer, Wood, Quah, Thura, Espinoza & Murdoch, 2019 (Caudata, Salamandridae)
Source: Biodivers Data J. 2022 May 19;10:e82707. doi: 10.3897/BDJ.10.e82707 (PMC9848457; doi:10.3897/BDJ.10.e82707)
Supplement: XML Treatment for Tylototriton ziegleri [file BDJ.10.e82707-treatment1.xml]

<!DOCTYPE tp:taxon-treatment
  PUBLIC "-//TaxonX//DTD Taxonomic Treatment Publishing DTD v0 20100105//EN" "tax-treatment-NSO.dtd">
<tp:taxon-treatment xmlns:tp="http://www.plazi.org/taxpub"><tp:treatment-meta><mixed-citation publication-type="journal"><person-group><name><surname>Liu</surname><given-names>Shuo</given-names></name><name><surname>Hou</surname><given-names>Mian</given-names></name><name><surname>Rao</surname><given-names>Dingqi</given-names></name></person-group><article-title>Confirmation of <italic><tp:taxon-name><tp:taxon-name-part taxon-name-part-type="genus" reg="Tylototriton">Tylototriton</tp:taxon-name-part><tp:taxon-name-part taxon-name-part-type="species" reg="ziegleri">ziegleri</tp:taxon-name-part></tp:taxon-name></italic> Nishikawa, Matsui &amp; Nguyen, 2013 in China, with discussion on the relationship between <italic><tp:taxon-name><tp:taxon-name-part taxon-name-part-type="genus" reg="Tylototriton">T.</tp:taxon-name-part><tp:taxon-name-part taxon-name-part-type="species" reg="verrucosus">verrucosus</tp:taxon-name-part></tp:taxon-name></italic> Anderson, 1871 and <italic><tp:taxon-name><tp:taxon-name-part taxon-name-part-type="genus" reg="Tylototriton">T.</tp:taxon-name-part><tp:taxon-name-part taxon-name-part-type="species" reg="panwaensis">panwaensis</tp:taxon-name-part></tp:taxon-name></italic> Grismer, Wood, Quah, Thura, Espinoza &amp; Murdoch, 2019 (<tp:taxon-name><tp:taxon-name-part taxon-name-part-type="order">Caudata</tp:taxon-name-part></tp:taxon-name>, <tp:taxon-name><tp:taxon-name-part taxon-name-part-type="family">Salamandridae</tp:taxon-name-part></tp:taxon-name>)</article-title><source>Biodivers Data J</source><day>19</day><month>05</month><year>2022</year><volume>10</volume><pub-id pub-id-type="doi">10.3897/BDJ.10.e82707</pub-id></mixed-citation></tp:treatment-meta><tp:nomenclature><tp:taxon-name>
            <object-id xmlns:xlink="http://www.w3.org/1999/xlink" content-type="arpha" xlink:type="simple">37D8EA30-C450-5811-945F-44438064B7DB</object-id>
            <tp:taxon-name-part taxon-name-part-type="genus">Tylototriton</tp:taxon-name-part>
            <tp:taxon-name-part taxon-name-part-type="species">ziegleri</tp:taxon-name-part>
          </tp:taxon-name><tp:taxon-authority>Nishikawa, Matsui &amp; Nguyen, 2013</tp:taxon-authority></tp:nomenclature><tp:treatment-sec sec-type="materials"><title>Materials</title><list list-type="alpha-lower" list-content="occurrences"><list-item><p><bold>Type status:</bold> <named-content xmlns:xlink="http://www.w3.org/1999/xlink" content-type="dwc:typeStatus" xlink:type="simple">Other material</named-content>. <bold>Occurrence:</bold> catalogNumber: <named-content xmlns:xlink="http://www.w3.org/1999/xlink" content-type="dwc:catalogNumber" xlink:type="simple">KIZ20210504</named-content>; individualCount: <named-content xmlns:xlink="http://www.w3.org/1999/xlink" content-type="dwc:individualCount" xlink:type="simple">1</named-content>; sex: <named-content xmlns:xlink="http://www.w3.org/1999/xlink" content-type="dwc:sex" xlink:type="simple">male</named-content>; lifeStage: <named-content xmlns:xlink="http://www.w3.org/1999/xlink" content-type="dwc:lifeStage" xlink:type="simple">adult</named-content>; <bold>Taxon:</bold> scientificName: <named-content xmlns:xlink="http://www.w3.org/1999/xlink" content-type="dwc:scientificName" xlink:type="simple"><italic><tp:taxon-name><tp:taxon-name-part taxon-name-part-type="genus" reg="Tylototriton">Tylototriton</tp:taxon-name-part><tp:taxon-name-part taxon-name-part-type="species" reg="ziegleri">ziegleri</tp:taxon-name-part></tp:taxon-name></italic> Nishikawa, Matsui &amp; Nguyen, 2013</named-content>; family: <named-content xmlns:xlink="http://www.w3.org/1999/xlink" content-type="dwc:family" xlink:type="simple"><tp:taxon-name><tp:taxon-name-part taxon-name-part-type="family">Salamandridae</tp:taxon-name-part></tp:taxon-name></named-content>; <bold>Location:</bold> country: <named-content xmlns:xlink="http://www.w3.org/1999/xlink" content-type="dwc:country" xlink:type="simple">China</named-content>; stateProvince: <named-content xmlns:xlink="http://www.w3.org/1999/xlink" content-type="dwc:stateProvince" xlink:type="simple">Yunnan</named-content>; locality: <named-content xmlns:xlink="http://www.w3.org/1999/xlink" content-type="dwc:locality" xlink:type="simple">Zhongzhai Village, Xiajinchang Township, Malipo County, Wenshan Prefecture</named-content>; verbatimElevation: <named-content xmlns:xlink="http://www.w3.org/1999/xlink" content-type="dwc:verbatimElevation" xlink:type="simple">1750 m</named-content>; verbatimCoordinates: <named-content xmlns:xlink="http://www.w3.org/1999/xlink" content-type="dwc:verbatimCoordinates" xlink:type="simple">23°7′8″N 104°50′6″E</named-content>; <bold>Event:</bold> eventRemarks: <named-content xmlns:xlink="http://www.w3.org/1999/xlink" content-type="dwc:eventRemarks" xlink:type="simple">collected by Shuo Liu on 10 May 2020</named-content>; <bold>Record Level:</bold> basisOfRecord: <named-content xmlns:xlink="http://www.w3.org/1999/xlink" content-type="dwc:basisOfRecord" xlink:type="simple">preserved specimen</named-content></p></list-item><list-item><p><bold>Type status:</bold> <named-content xmlns:xlink="http://www.w3.org/1999/xlink" content-type="dwc:typeStatus" xlink:type="simple">Other material</named-content>. <bold>Occurrence:</bold> catalogNumber: <named-content xmlns:xlink="http://www.w3.org/1999/xlink" content-type="dwc:catalogNumber" xlink:type="simple">KIZ20210505</named-content>; individualCount: <named-content xmlns:xlink="http://www.w3.org/1999/xlink" content-type="dwc:individualCount" xlink:type="simple">1</named-content>; sex: <named-content xmlns:xlink="http://www.w3.org/1999/xlink" content-type="dwc:sex" xlink:type="simple">male</named-content>; lifeStage: <named-content xmlns:xlink="http://www.w3.org/1999/xlink" content-type="dwc:lifeStage" xlink:type="simple">adult</named-content>; <bold>Taxon:</bold> scientificName: <named-content xmlns:xlink="http://www.w3.org/1999/xlink" content-type="dwc:scientificName" xlink:type="simple"><italic><tp:taxon-name><tp:taxon-name-part taxon-name-part-type="genus" reg="Tylototriton">Tylototriton</tp:taxon-name-part><tp:taxon-name-part taxon-name-part-type="species" reg="ziegleri">ziegleri</tp:taxon-name-part></tp:taxon-name></italic> Nishikawa, Matsui &amp; Nguyen, 2013</named-content>; family: <named-content xmlns:xlink="http://www.w3.org/1999/xlink" content-type="dwc:family" xlink:type="simple"><tp:taxon-name><tp:taxon-name-part taxon-name-part-type="family">Salamandridae</tp:taxon-name-part></tp:taxon-name></named-content>; <bold>Location:</bold> country: <named-content xmlns:xlink="http://www.w3.org/1999/xlink" content-type="dwc:country" xlink:type="simple">China</named-content>; stateProvince: <named-content xmlns:xlink="http://www.w3.org/1999/xlink" content-type="dwc:stateProvince" xlink:type="simple">Yunnan</named-content>; locality: <named-content xmlns:xlink="http://www.w3.org/1999/xlink" content-type="dwc:locality" xlink:type="simple">Zhongzhai Village, Xiajinchang Township, Malipo County, Wenshan Prefecture</named-content>; verbatimElevation: <named-content xmlns:xlink="http://www.w3.org/1999/xlink" content-type="dwc:verbatimElevation" xlink:type="simple">1750 m</named-content>; verbatimCoordinates: <named-content xmlns:xlink="http://www.w3.org/1999/xlink" content-type="dwc:verbatimCoordinates" xlink:type="simple">23°7′8″N 104°50′6″E</named-content>; <bold>Event:</bold> eventRemarks: <named-content xmlns:xlink="http://www.w3.org/1999/xlink" content-type="dwc:eventRemarks" xlink:type="simple">collected by Shuo Liu on 10 May 2020</named-content>; <bold>Record Level:</bold> basisOfRecord: <named-content xmlns:xlink="http://www.w3.org/1999/xlink" content-type="dwc:basisOfRecord" xlink:type="simple">preserved specimen</named-content></p></list-item></list></tp:treatment-sec><tp:treatment-sec sec-type="Description"><title>Description</title><sec sec-type="Description the specimens from China"><title>Description the specimens from China</title><p>Morphometric data are provided in Table <xref ref-type="table" rid="T7698821">2</xref>. Body moderately stout, medium in size (SVL 58.2–60.8 mm, TAL 68.0–69.7 mm). Head width almost equal to head length (HW/HL 0.96–1.05); head nearly hexagonal in shape in dorsal view, depressed, gently sloping in profile. Snout short, truncate, slightly beyond lower jaw. Nostril on anterior margin of snout, located notably closer to snout tip than to eye. Tongue oval, not notched distally, attached to mouth floor, but free laterally; vomerine tooth series in an inverted V-shape, converging anteriorly, but not reaching choanae. Labial fold absent; gular fold present, but weak; parotoids distinct, projecting posteriorly; costal folds absent. Dorsolateral supratemporal bony ridges on head protruding, beginning at the anterior corner of orbit continuing to anterior end of parotoid, posterior ends curved inside; mid-dorsal bony ridge on head short. Vertebral mid-dorsal ridge distinctly protruding, segmented, forming a row of tubercles, running from occiput region to the base of tail, separated from mid-dorsal bony ridge on head by a small gap. Rib nodules distinct, forming knob-like warts, relatively small, arranged in two longitudinal series on dorsolateral surfaces of dorsum from axilla to base of tail, counting 15–17 nodules on each side of body; rib nodules in the middle largest and decreasing anteriorly and posteriorly (Fig. <xref ref-type="fig" rid="F7698802">1</xref>).</p><p>Limbs slender, tips of fore-limbs and hind-limbs overlapping when adpressed towards each other along body; fingers and toes free of webbing; relative finger lengths III ＞II ＞ I ≥ IV, relative toe lengths III ＞ IV ＞ II ＞ I ≥ V. Tail long, TAL/SVL 1.12–1.20; laterally compressed along entire length, tapering posteriorly, tip pointed, dorsal fin more distinct posteriorly, ventral ridge smooth.</p><p>Skin rough with fine granules, dense on dorsum and ventrum, but small and sparse on throat. Cloacal region slightly swollen, vent as a longitudinal slit, vent edges with numerous small transverse folds.</p></sec><sec sec-type="Colouration in life"><title>Colouration in life</title><p>Dorsum almost uniformly black; venter slightly lighter than dorsum; bony ridges on head and vertebral ridge black, rib nodules black or reddish, only tips or most regions of fingers and toes, vent and ventral ridge of tail orange (Fig. <xref ref-type="fig" rid="F7698806">2</xref>).</p></sec><sec sec-type="Ecological notes"><title>Ecological notes</title><p>The specimens were collected in a small stream in the forest at night, the water in the stream was shallow, and both sides of the stream were covered with vegetation. No eggs or larvae were found.</p></sec><sec sec-type="Distribution"><title>Distribution</title><p>This species was recorded from Ha Giang and Cao Bang provinces, northern Vietnam; Malipo County, Yunnan Province and Jingxi County, Guangxi Autonomous Region, China (Fig. <xref ref-type="fig" rid="F7698810">3</xref>). However, the populations in Cao Bang and Jingxi may not represent the true <italic><tp:taxon-name><tp:taxon-name-part taxon-name-part-type="genus" reg="Tylototriton">Tylototriton</tp:taxon-name-part><tp:taxon-name-part taxon-name-part-type="species" reg="ziegleri">ziegleri</tp:taxon-name-part></tp:taxon-name></italic> (see Discussion section).</p></sec></tp:treatment-sec><tp:treatment-sec><!--Section generated to contain objects referenced in tp:taxon-treatment.--><table-wrap id="T7698821" position="float" orientation="portrait"><label>Table 2.</label><caption><p>Measurements (in mm) of the specimens of <italic><tp:taxon-name><tp:taxon-name-part taxon-name-part-type="genus" reg="Tylototriton">Tylototriton</tp:taxon-name-part><tp:taxon-name-part taxon-name-part-type="species" reg="ziegleri">ziegleri</tp:taxon-name-part></tp:taxon-name></italic> from China.</p></caption><table rules="all" border="1"><tbody><tr><td rowspan="1" colspan="1"/><td rowspan="1" colspan="1">KIZ20210504</td><td rowspan="1" colspan="1">KIZ20210505</td></tr><tr><td rowspan="1" colspan="1">SVL</td><td rowspan="1" colspan="1">58.2</td><td rowspan="1" colspan="1">60.8</td></tr><tr><td rowspan="1" colspan="1">HL</td><td rowspan="1" colspan="1">15.3</td><td rowspan="1" colspan="1">15.7</td></tr><tr><td rowspan="1" colspan="1">HW</td><td rowspan="1" colspan="1">16.0</td><td rowspan="1" colspan="1">15.1</td></tr><tr><td rowspan="1" colspan="1">MXHW</td><td rowspan="1" colspan="1">16.0</td><td rowspan="1" colspan="1">15.2</td></tr><tr><td rowspan="1" colspan="1">SL</td><td rowspan="1" colspan="1">5.8</td><td rowspan="1" colspan="1">6.3</td></tr><tr><td rowspan="1" colspan="1">LJL</td><td rowspan="1" colspan="1">12.7</td><td rowspan="1" colspan="1">12.6</td></tr><tr><td rowspan="1" colspan="1">ENL</td><td rowspan="1" colspan="1">3.7</td><td rowspan="1" colspan="1">3.8</td></tr><tr><td rowspan="1" colspan="1">IND</td><td rowspan="1" colspan="1">5.4</td><td rowspan="1" colspan="1">6.1</td></tr><tr><td rowspan="1" colspan="1">IOD</td><td rowspan="1" colspan="1">8.6</td><td rowspan="1" colspan="1">8.6</td></tr><tr><td rowspan="1" colspan="1">UEW</td><td rowspan="1" colspan="1">1.6</td><td rowspan="1" colspan="1">1.6</td></tr><tr><td rowspan="1" colspan="1">UEL</td><td rowspan="1" colspan="1">3.3</td><td rowspan="1" colspan="1">3.2</td></tr><tr><td rowspan="1" colspan="1">OL</td><td rowspan="1" colspan="1">4.2</td><td rowspan="1" colspan="1">4.2</td></tr><tr><td rowspan="1" colspan="1">AGD</td><td rowspan="1" colspan="1">28.9</td><td rowspan="1" colspan="1">31.6</td></tr><tr><td rowspan="1" colspan="1">TRL</td><td rowspan="1" colspan="1">43.2</td><td rowspan="1" colspan="1">45.8</td></tr><tr><td rowspan="1" colspan="1">TAL</td><td rowspan="1" colspan="1">69.7</td><td rowspan="1" colspan="1">68.0</td></tr><tr><td rowspan="1" colspan="1">VL</td><td rowspan="1" colspan="1">7.1</td><td rowspan="1" colspan="1">5.9</td></tr><tr><td rowspan="1" colspan="1">BTAW</td><td rowspan="1" colspan="1">5.5</td><td rowspan="1" colspan="1">6.0</td></tr><tr><td rowspan="1" colspan="1">MTAW</td><td rowspan="1" colspan="1">2.7</td><td rowspan="1" colspan="1">3.0</td></tr><tr><td rowspan="1" colspan="1">BTAH</td><td rowspan="1" colspan="1">7.4</td><td rowspan="1" colspan="1">7.2</td></tr><tr><td rowspan="1" colspan="1">MXTAH</td><td rowspan="1" colspan="1">7.4</td><td rowspan="1" colspan="1">7.3</td></tr><tr><td rowspan="1" colspan="1">MTAH</td><td rowspan="1" colspan="1">6.9</td><td rowspan="1" colspan="1">7.0</td></tr><tr><td rowspan="1" colspan="1">FLL</td><td rowspan="1" colspan="1">19.5</td><td rowspan="1" colspan="1">21.8</td></tr><tr><td rowspan="1" colspan="1">HLL</td><td rowspan="1" colspan="1">22.5</td><td rowspan="1" colspan="1">24.0</td></tr><tr><td rowspan="1" colspan="1">2FL</td><td rowspan="1" colspan="1">3.7</td><td rowspan="1" colspan="1">4.2</td></tr><tr><td rowspan="1" colspan="1">3FL</td><td rowspan="1" colspan="1">4.0</td><td rowspan="1" colspan="1">4.5</td></tr><tr><td rowspan="1" colspan="1">3TL</td><td rowspan="1" colspan="1">5.5</td><td rowspan="1" colspan="1">5.3</td></tr><tr><td rowspan="1" colspan="1">5TL</td><td rowspan="1" colspan="1">2.3</td><td rowspan="1" colspan="1">2.4</td></tr></tbody></table></table-wrap><fig id="F7698802" position="float" orientation="portrait"><object-id xmlns:xlink="http://www.w3.org/1999/xlink" content-type="arpha" xlink:type="simple">943622D3-5DF3-5732-98BD-B258E3F3023C</object-id><object-id xmlns:xlink="http://www.w3.org/1999/xlink" content-type="doi" xlink:type="simple">10.3897/BDJ.10.e82707.figure1</object-id><label>Figure 1.</label><caption><p><italic><tp:taxon-name><tp:taxon-name-part taxon-name-part-type="genus" reg="Tylototriton">Tylototriton</tp:taxon-name-part><tp:taxon-name-part taxon-name-part-type="species" reg="ziegleri">ziegleri</tp:taxon-name-part></tp:taxon-name></italic> from China in preservative. Dorsal view (left) and ventral view (right).</p></caption><graphic xmlns:xlink="http://www.w3.org/1999/xlink" xlink:href="bdj-10-e82707-g001.jpg" position="float" id="oo_645662.jpg" orientation="portrait" xlink:type="simple"><uri content-type="original_file" xlink:type="simple">https://binary.pensoft.net/fig/645662</uri></graphic></fig><fig id="F7698806" position="float" orientation="portrait"><object-id xmlns:xlink="http://www.w3.org/1999/xlink" content-type="arpha" xlink:type="simple">3B7EA566-5056-50C7-A1A6-73A59E13382B</object-id><object-id xmlns:xlink="http://www.w3.org/1999/xlink" content-type="doi" xlink:type="simple">10.3897/BDJ.10.e82707.figure2</object-id><label>Figure 2.</label><caption><p><italic><tp:taxon-name><tp:taxon-name-part taxon-name-part-type="genus" reg="Tylototriton">Tylototriton</tp:taxon-name-part><tp:taxon-name-part taxon-name-part-type="species" reg="ziegleri">ziegleri</tp:taxon-name-part></tp:taxon-name></italic> from China in life: <bold>A-C</bold> the adult male KIZ20210504; <bold>D-F</bold> the adult male KIZ20210505.</p></caption><graphic xmlns:xlink="http://www.w3.org/1999/xlink" xlink:href="bdj-10-e82707-g002.jpg" position="float" id="oo_645673.jpg" orientation="portrait" xlink:type="simple"><uri content-type="original_file" xlink:type="simple">https://binary.pensoft.net/fig/645673</uri></graphic></fig><fig id="F7698810" position="float" orientation="portrait"><object-id xmlns:xlink="http://www.w3.org/1999/xlink" content-type="arpha" xlink:type="simple">DE87F9A4-69FF-5693-B1BC-9BDF2F23D864</object-id><object-id xmlns:xlink="http://www.w3.org/1999/xlink" content-type="doi" xlink:type="simple">10.3897/BDJ.10.e82707.figure3</object-id><label>Figure 3.</label><caption><p>Map showing the type locality of <italic><tp:taxon-name><tp:taxon-name-part taxon-name-part-type="genus" reg="Tylototriton">Tylototriton</tp:taxon-name-part><tp:taxon-name-part taxon-name-part-type="species" reg="ziegleri">ziegleri</tp:taxon-name-part></tp:taxon-name></italic> in Ha Giang, Vietnam (1); the collection site of <italic><tp:taxon-name><tp:taxon-name-part taxon-name-part-type="genus" reg="Tylototriton">T.</tp:taxon-name-part><tp:taxon-name-part taxon-name-part-type="species" reg="ziegleri">ziegleri</tp:taxon-name-part></tp:taxon-name></italic> in Malipo, Yunnan, China (2); the distributions of <tp:taxon-name><tp:taxon-name-part taxon-name-part-type="genus" reg="Tylototriton">T.</tp:taxon-name-part><tp:taxon-name-part taxon-name-part-type="uncertainty-rank">cf.</tp:taxon-name-part><tp:taxon-name-part taxon-name-part-type="species" reg="ziegleri">ziegleri</tp:taxon-name-part></tp:taxon-name> in Cao Bang, Vietnam (3 and 4); the distribution of <tp:taxon-name><tp:taxon-name-part taxon-name-part-type="genus" reg="Tylototriton">T.</tp:taxon-name-part><tp:taxon-name-part taxon-name-part-type="uncertainty-rank">cf.</tp:taxon-name-part><tp:taxon-name-part taxon-name-part-type="species" reg="ziegleri">ziegleri</tp:taxon-name-part></tp:taxon-name> in Jingxi, Guangxi, China (5); the type locality of <italic><tp:taxon-name><tp:taxon-name-part taxon-name-part-type="genus" reg="Tylototriton">T.</tp:taxon-name-part><tp:taxon-name-part taxon-name-part-type="species" reg="verrucosus">verrucosus</tp:taxon-name-part></tp:taxon-name></italic> designated by <xref ref-type="bibr" rid="B7700165">Nussbaum et al. (1995)</xref> in Longchuan, Yunnan, China (6); the type locality of <italic><tp:taxon-name><tp:taxon-name-part taxon-name-part-type="genus" reg="Tylototriton">T.</tp:taxon-name-part><tp:taxon-name-part taxon-name-part-type="species" reg="panwaensis">panwaensis</tp:taxon-name-part></tp:taxon-name></italic> in Kachin, Myanmar (7); the collection site of <italic><tp:taxon-name><tp:taxon-name-part taxon-name-part-type="genus" reg="Tylototriton">T.</tp:taxon-name-part><tp:taxon-name-part taxon-name-part-type="species" reg="panwaensis">panwaensis</tp:taxon-name-part></tp:taxon-name></italic> in Tengchong, Yunnan, China (8); and the collection site of <italic><tp:taxon-name><tp:taxon-name-part taxon-name-part-type="genus" reg="Tylototriton">T.</tp:taxon-name-part><tp:taxon-name-part taxon-name-part-type="species" reg="panwaensis">panwaensis</tp:taxon-name-part></tp:taxon-name></italic> in Yingjiang, Yunnan, China (9).</p></caption><graphic xmlns:xlink="http://www.w3.org/1999/xlink" xlink:href="bdj-10-e82707-g003.jpg" position="float" id="oo_661859.jpg" orientation="portrait" xlink:type="simple"><uri content-type="original_file" xlink:type="simple">https://binary.pensoft.net/fig/661859</uri></graphic></fig></tp:treatment-sec><ref-list><ref id="B7700165"><element-citation xmlns:xlink="http://www.w3.org/1999/xlink" publication-type="article" xlink:type="simple"><person-group person-group-type="author"><name name-style="western"><surname>Nussbaum</surname><given-names>RA</given-names></name><name name-style="western"><surname>Brodie</surname><given-names>Jr, ED</given-names></name><name name-style="western"><surname>Yang</surname><given-names>DT</given-names></name></person-group><year>1995</year><article-title>A taxonomic review of <italic><tp:taxon-name><tp:taxon-name-part taxon-name-part-type="genus" reg="Tylototriton">Tylototriton</tp:taxon-name-part><tp:taxon-name-part taxon-name-part-type="species" reg="verrucosus">verrucosus</tp:taxon-name-part></tp:taxon-name></italic> Anderson (<tp:taxon-name><tp:taxon-name-part taxon-name-part-type="class">Amphibia</tp:taxon-name-part></tp:taxon-name>: <tp:taxon-name><tp:taxon-name-part taxon-name-part-type="order">Caudata</tp:taxon-name-part></tp:taxon-name>: <tp:taxon-name><tp:taxon-name-part taxon-name-part-type="family">Salamandridae</tp:taxon-name-part></tp:taxon-name>)</article-title><source>Herpetologica</source><volume>51</volume><fpage>257</fpage><lpage>268</lpage></element-citation></ref></ref-list></tp:taxon-treatment>
